# Supplementary material for: The Effects of Agave Fructans in a Functional Food Consumed by Patients with Irritable Bowel Syndrome with Constipation: A Randomized, Double-Blind, Placebo-Controlled Trial
Source: Nutrients. 2023 Aug 10;15(16):3526. doi: 10.3390/nu15163526 (PMC10460012; doi:10.3390/nu15163526)
Supplement: Supplementary file 1 [file nutrients-15-03526-s001.zip]

Archive with 1 entries (1 files):
- nutrients-2524524-supplementary-Figure S1.png
